# Supplementary material for: Mechanical force promotes dimethylarginine dimethylaminohydrolase 1-mediated hydrolysis of the metabolite asymmetric dimethylarginine to enhance bone formation
Source: Nat Commun. 2022 Jan 10;13:50. doi: 10.1038/s41467-021-27629-2 (PMC8748781; doi:10.1038/s41467-021-27629-2)
Supplement: Supplementary file 4 — Source Data [file 41467_2021_27629_MOESM4_ESM.xlsx]

## Sheet: Fig.1a
	mRNA levels (2-deta CT)
	del/del	del/ins	ins/ins
	0.062	0.038	0.022
	0.04	0.023	0.014
	0.055	0.028	0.024
	0.017	0.032	0.013
	0.044	0.014	0.013
	0.098	0.023	0.019
	0.019	0.018	0.027
	0.018	0.025	0.019
	0.081	0.012
	0.014	0.015
	0.026	0.017
	0.075	0.04
	0.037
	0.017
	0.064
	0.02
	0.03
	0.028
	0.028

## Sheet: Fig.1b
Serum ADMA (μM) by LC-MS ASSAY
	del/del	del/ins	ins/ins
	0.362573	1.24371	0.797384
	0.658685	0.867769	1.01435
	0.497493	0.821512	0.83234
	0.586483	0.725872	0.813154
	0.537355	0.704833	0.837464
	0.518278	0.544876	0.828815
	0.496839	0.664026	0.632485
	0.656286	0.820894	0.782813
	0.60298	0.635828	0.73859
	0.764317	0.789426	0.860538
	0.593786	0.586555	1.1101
	0.668823	0.532231	0.611773
	0.50258	0.556831	0.591897
	0.625327	0.606541	0.724055
	0.813336	0.639462	0.671257
	0.307449	0.723547	0.64673
	0.446621	0.656177	0.619731
	0.644331	1.35669	1.1262
	0.506286	0.903125	0.902071
	0.474891	0.742805	0.835138
	0.478161	0.659775	0.864426
	0.443241	0.718496	1.02289
	0.518823	0.799746	0.830342
	0.537391	0.640189	0.801635
	0.47133	0.60516
	0.682522	0.621802
	0.592551	0.671439
	0.700182	0.712355
	0.744767	0.717878
	0.527689	0.742151
	0.669222	1.06323
	0.629106	1.44916
	0.505669	1.09786
	0.43274	0.862209
	0.650254	0.900218
	0.566824	0.747965
	0.512754	0.870821
	0.665189	0.697347
	0.79226	0.79444
	0.582158	0.788336
	0.618314	0.825509
	0.848292	0.770494
	0.864426	0.766969
	0.747965	0.731868
	0.920894	0.738372
	0.920603	0.698256
	0.890225	0.773074
	0.481795	0.999782
	0.552289	0.88383
	0.669913	0.847493
	0.571148	0.831541
	0.5371	0.866206
	0.578525	0.943387
	0.588372	0.770458
	0.599419	0.744622
	0.610719	0.834593
	0.554433	0.891061
	0.536592	0.721294
	0.673728	0.718859
	0.54117	0.600836
	0.58234	0.629506
	0.650581	0.690007
	0.620058	0.676272
	0.475036	0.790407
	0.535392	0.864426
	0.678161	0.812246
	0.67649	0.822602
	0.68125	0.795676
	0.700073	0.70189
	0.761337	0.699528
	0.518205	0.523219
	0.428234	0.679469
	0.672638	0.697166
	0.464135	0.701926
	0.356141	0.733539
	0.643641	0.480305
	0.578888	0.648837
	0.614826	0.428597
	0.61319	0.72798
	0.605196	0.569949
	0.393568	0.740698
	0.678416	0.607413
	0.519404	0.703634
	0.428561	0.58085
	0.610029	0.619113
	0.615988	0.832594
	0.688045	0.650109
	0.77282	0.691025
	0.622674	0.781105
	0.68165	0.596584
	0.753089	0.644622
	0.67649	0.615407
	0.325182	0.69266
	0.473219	0.69266
	0.243605	0.517478
	0.245531	0.692369
	0.713408	0.832594
	0.61181	0.832594
	0.509157	0.66141
	0.52976	0.890225
	0.617878	0.67689
	0.535901	0.736919
	0.533358	0.59117
	0.410756	0.70407
	0.455414	0.63968
	0.679542	0.622529
	0.619731	0.701599
	0.506359	0.809702
	0.289898	0.550581
	0.24186	0.603198
	0.195567	0.566134
	0.188481	0.582594
	0.362754	0.633866
	0.345967	0.683467
	0.307449	0.627289
	0.34931	0.7621
	0.180996	0.57649
	0.349346	0.629106
	0.3254	0.811991
	0.376017	0.852471
	0.451163	0.842333
	0.648074	0.814353
	0.337754	0.840879
	0.170749	0.716388
	0.610901	0.743968
	0.735392	0.823365
	0.639717
	0.520858
	0.655414
	0.509302
	0.680487
	0.236701
	0.296076
	0.678997
	0.682485
	0.489426
	0.521475
	0.348292
	0.421766
	0.662355
	0.603198
	0.377398
	0.74306
	0.607631
	0.60149
	0.597311
	0.492006
	0.625545
	0.676344
	0.669658
	0.59266
	0.589426
	0.49335
	0.638372
	0.220458
	0.648837
	0.754797
	0.669913
	0.668459
	0.234048
	0.300182
	0.749164
	0.653416
	0.30407
	0.614172
	0.510102
	0.555051
	0.516715
	0.509012
	0.425145
	0.559121
	0.500218
	0.611555
	0.425145
	0.559121
	0.500218
	0.611555
	0.50258
	0.733648
	0.599491
	0.442733
	0.78085
	0.585392
	0.646875
	0.602144
	0.452907
	0.685283
	0.580596
	0.618823
	0.488154
	0.550836
	0.462355
	0.489244
	0.512609
	0.527035
	0.668786
	0.548038
	0.520676
	0.534375
	0.532267
	0.582376
	0.896221
	0.579324
	0.564063
	0.607776
	0.628307
	0.619695
	0.669586
	0.66508
	0.655451
	0.633939
	0.583648
	0.601781
	0.531831
	0.460283
	0.60189
	0.61577
	0.575799
	0.679869
	0.461737
	0.609557
	0.589608
	0.635029
	0.587028
	0.605087
	0.522456
	0.421112
	0.575327
	0.633212
	0.743532
	0.562718
	0.554578
	0.551599
	0.690298
	0.628779
	0.6254
	0.507013
	0.694549
	0.557885
	0.676926
	0.625036
	0.595313
	0.547965
	0.563917
	0.666352
	0.738336
	0.493605
	0.630487
	0.653597
	0.601817
	0.584193
	0.562137
	0.593314
	0.61686
	0.63085
	0.528743
	0.708648
	0.267224
	0.35516
	0.438445
	0.338735
	0.568132
	0.373038
	0.558103
	0.595131
	0.533358
	0.735719
	0.377435
	0.644186
	0.579033
	0.55923
	0.696366
	0.661628
	0.571802
	0.675109
	0.57867
	0.695167
	0.573474
	0.536919
	0.574746
	0.644222
	0.541642
	0.731868
	0.414353
	0.569259
	0.540952
	0.637645
	0.451235
	0.600218
	0.637064
	0.710756
	0.665661
	0.642914
	0.697057
	0.536919
	0.574746
	0.644222
	0.541642
	0.414353
	0.569259
	0.559411
	0.458866
	0.635501
	0.623183
	0.650436
	0.605487
	0.446294
	0.369804
	0.335719
	0.480814
	0.402616
	0.650254
	0.522456
	0.514462
	0.582994
	0.665516
	0.453307
	0.528052
	0.55883
	0.52827
	0.527398
	0.525
	0.555669
	0.640116
	0.598328
	0.623874
	0.614244
	0.605196
	0.640116
	0.597529
	0.507594
	0.349092
	0.36399
	0.468714
	0.328779
	0.514608
	0.441751
	0.576126
	0.551672
	0.647347
	0.685574
	0.568859
	0.615371
	0.505996
	0.65774
	0.641388
	0.699673
	0.672202
	0.392042
	0.671221
	0.66726
	0.739353
	0.689063
	0.48016
	0.72798
	0.739026
	0.566097
	0.692624
	0.590879
	0.595422
	0.46875
	0.386701
	0.66439
	0.668496
	0.614499
	0.51548
	0.742805
	0.602544
	0.619804
	0.652725
	0.449382
	0.700618
	0.591097
	0.622347
	0.543496
	0.702289
	0.579942
	0.717297
	0.620567
	0.719985
	0.638445
	0.700618
	0.591097
	0.622347
	0.543496
	0.702289
	0.579942
	0.717297
	0.620567
	0.719985
	0.638445
	0.747965
	0.543895
	0.570603
	0.542151
	0.58085
	0.659884
	0.484956
	0.580051
	0.57649
	0.629106
	0.566134
	0.582594
	0.646839
	0.573583
	0.44524
	0.37758
	0.668532
	0.628234
	0.629797
	0.664317
	0.640698
	0.471257
	0.551235
	0.670167
	0.438699
	0.577253
	0.590443
	0.571984
	0.581323

## Sheet: Fig.1c
Serum ADMA (μM) by LC-MS ASSAY
	control	osteopenia	osteoporosis
	0.3626	0.425145	0.640189
	0.6587	0.559121	0.60516
	0.4975	0.500218	1.24371
	0.5865	0.611555	0.609557
	0.5374	0.50258	0.589608
	0.5183	0.733648	0.635029
	0.4968	0.599491	0.587028
	0.6563	0.442733	0.605087
	0.603	0.78085	0.522456
	0.7643	0.585392	0.421112
	0.5938	0.646875	0.575327
	0.6688	0.602144	0.633212
	0.5026	0.452907	0.743532
	0.6253	1.01435	0.562718
	0.8133	0.685283	0.797384
	0.3074	0.580596	0.554578
	0.4466	0.618823	0.551599
	0.6443	0.488154	0.690298
	0.5063	0.550836	0.671439
	0.4749	0.462355	0.712355
	0.4782	0.489244	0.557885
	0.4432	0.512609	0.717878
	0.5188	0.527035	0.621802
	0.5374	0.668786	0.628779
	0.4713	0.548038	0.6254
	0.6825	0.520676	0.507013
	0.5926	0.534375	0.694549
	0.7002	0.532267	0.813154
	0.7448	0.582376	0.676926
	0.5277	0.896221	0.625036
	0.6692	0.579324	0.595313
	0.6291	0.564063	0.547965
	0.5057	0.607776	0.742151
	0.4327	0.628307	0.563917
	0.6503	0.619695	0.837464
	0.5668	0.669586	0.568859
	0.5128	0.903125	0.615371
	0.6652	0.66508	0.70189
	0.7923	0.655451	0.505996
	0.5822	0.742805	0.65774
	0.6183	0.659775	0.641388
	0.6118	0.718496	0.795676
	0.5919	0.633939	0.605196
	0.7241	0.583648	0.640116
	0.6713	0.601781	0.597529
	0.6467	0.531831	0.507594
	0.6197	0.460283	0.701926
	0.4818	0.60189	0.733539
	0.5523	0.61577	0.480305
	0.6699	0.575799	0.648837
	0.5711	0.679869	0.428597
	0.5371	0.461737	0.72798
	0.5785	0.574019	0.569949
	0.5884	0.653997	0.773074
	0.5994	0.799746	0.52827
	0.6107	0.653597	0.527398
	0.5544	0.601817	0.525
	0.5366	0.584193	0.555669
	0.6737	0.562137	0.640116
	0.5412	0.593314	0.598328
	0.5823	0.61686	0.623874
	0.6506	0.63085	0.614244
	0.6201	0.528743	0.740698
	0.8678	0.766969	0.607413
	0.475	0.536919	0.703634
	0.5354	0.574746	0.58085
	0.6782	0.644222	0.619113
	0.6765	0.541642	0.738372
	0.6813	0.731868	0.595422
	0.7001	0.414353	0.698256
	0.7613	0.569259	0.46875
	0.5182	0.788336	0.559411
	0.4282	0.825509	0.458866
	0.6726	0.540952	0.635501
	0.4641	0.637645	0.623183
	0.3561	0.451235	0.650436
	0.6436	0.770494	0.605487
	0.5789	0.600218	0.446294
	0.6148	0.637064	0.999782
	0.6132	0.710756	0.88383
	0.6052	0.665661	0.721294
	0.3936	0.642914	0.718859
	0.6784	0.697057	0.600836
	0.5194	1.06323	0.629506
	0.4286	0.533358	0.690007
	0.61	0.835138	0.676272
	0.616	0.708648	0.386701
	0.688	0.267224	0.847493
	0.7728	0.35516	0.66439
	0.6227	0.821475	0.668496
	0.6816	0.438445	0.614499
	0.7531	0.338735	0.51548
	0.6765	0.568132	0.742805
	0.8215	0.373038	0.831541
	0.7259	0.558103	0.602544
	0.3252	0.595131	0.619804
	0.4732	1.09786	0.652725
	0.2436	0.735719	0.449382
	0.2455	0.862209	0.828815
	0.7134	0.900218	0.632485
	0.6118	0.377435	0.782813
	0.5092	0.644186	0.73859
	0.5298	0.579033	0.700618
	0.6179	0.55923	0.591097
	0.5359	0.747965	0.622347
	0.5334	0.870821	0.543496
	0.4108	0.697347	0.702289
	0.4554	0.79444	0.579942
	0.6795	0.696366	0.717297
	0.6197	0.661628	0.620567
	0.5064	0.571802	0.719985
	0.2899	0.675109	0.638445
	0.2419	0.57867	0.848292
	0.1956	0.695167	0.580051
	0.1885	0.573474	0.864426
	0.3628	0.649964	0.747965
	0.346	0.629397	0.543895
	0.3074		0.570603
	0.3493		0.542151
	0.181		0.58085
	0.3493		0.659884
	0.3254		0.484956
	0.376		0.639462
	0.4512		0.723547
	0.6481		0.656177
	0.7048		1.35669
	0.5449		0.57649
	0.3378		0.629106
	0.1707		0.860538
	0.6109		0.566134
	0.7354		0.582594
	0.6397		0.633866
	0.5209		0.683467
	0.6554		0.627289
	0.664		0.7621
	0.8209		0.920894
	0.6358		0.69266
	0.5093		1.1101
	0.6805		0.517478
	0.2367		0.920603
	0.5993		0.692369
	0.6712		0.832594
	0.6408		0.890225
	0.8056		0.621984
	0.2961		0.656395
	0.679		0.706904
	0.6825		0.608612
	0.4894		0.625981
	0.7149		0.571802
	0.6169		1.44916
	0.5572		0.628234
	0.5215		0.629797
	0.3483		0.664317
	0.8323		0.640698
	0.4218		0.471257
	0.6624		0.551235
	0.6032		0.670167
	0.3774		0.438699
	0.7431		0.577253
	0.6076		0.590443
	0.6015		0.571984
	0.5973		0.581323
	0.492		0.490552
	0.6255		0.560792
	0.6763		0.710211
	0.6697		0.50149
	0.5927		0.64742
	0.5894		0.471693
	0.4934		0.66141
	0.6384		0.890225
	0.2205		0.67689
	0.6488		0.736919
	0.7548		0.59117
	0.6699		0.70407
	0.6685		0.63968
	0.234		0.622529
	0.3002		0.701599
	0.7492		0.809702
	0.6534		0.550581
	0.3041		0.603198
	0.7894		0.349092
	0.5866		1.1262
	0.5322		0.36399
	0.5568		0.790407
	0.6065		0.864426
	0.6142		0.812246
	0.5101		0.822602
	0.5551		0.468714
	0.5167		0.328779
	0.509		0.830342
			0.369804
			0.335719
			0.480814
			0.402616
			0.650254
			0.522456
			0.514462
			0.582994
			0.665516
			0.453307
			0.528052
			0.55883
			0.814353
			0.646839
			0.573583
			0.44524
			0.37758
			0.668532
			0.852471
			0.842333
			0.534775
			1.02289
			0.622929
			0.5754
			0.801635
			0.811991
			0.650109
			0.691025
			0.781105
			0.596584
			0.644622
			0.615407
			0.866206
			0.840879
			0.943387
			0.823365
			0.699528
			0.523219
			0.679469
			0.697166
			0.770458
			0.48016
			0.72798
			0.739026
			0.566097
			0.692624
			0.590879
			0.716388
			0.743968
			0.514608
			0.441751
			0.576126
			0.551672
			0.647347
			0.685574
			0.744622
			0.699673
			0.834593
			0.672202
			0.891061
			0.392042
			0.671221
			0.66726
			0.739353
			0.689063
			0.902071
			0.666352
			0.738336
			0.493605
			0.630487
			0.692406
			0.728888
			0.735392

## Sheet: Fig. 2
Fig. 2b micro-CT
	Ddah1+/+	Ddah1-/-		Ddah1+/+	Ddah1-/-		Ddah1+/+	Ddah1-/-		Ddah1+/+	Ddah1-/-		Ddah1+/+	Ddah1-/-
BV/TV	9.34696	8.10228	Tb.Th	44.36	43.85	Tb.Sp	219.85	219.67	Tb.N	0.002106	0.001921	Ct.Th	199.66	176.27
	9.91744	8.07227		45.89	44.48		220.72	246.31		0.00216	0.001815		200.81	166.59
	12.1486	8.66058		48.92	45.78		206.05	226.76		0.00248	0.001892		204.49	180.55
	9.45851	7.72503		42.87	42.17		212.28	241.17		0.002206	0.001675		200.47	180.93
	10.149	9.02364		43.8	44.65		205.91	233.24		0.002317	0.00202		186.58	184.49
	11.9783	8.94445		45.58	43.32		196.8	225.08		0.002627	0.00206		193.66	190.87
Fig. 2d in vivo bone formation
	Ddah1+/+	Ddah1-/-		Ddah1+/+	Ddah1-/-		Ddah1+/+	Ddah1-/-
MAR	1.15105	0.314882	BFR/BS	0.0234479	0.0158221	Ob.S/BS	3.5	1.4
	1.24461	1.61648		0.0221787	0.0188879		4	2
	1.46993	0.78255		0.0230789	0.00881886		5	1.3
	1.5305	1.08467		0.0334677	0.0174481		4.5	2.2
	3.99875	0.4988		0.0401054	0.0126444		3.2	2
	2.13848	0.633545					5.5	2.5
Fig. 2e P1NP ELISA
	Ddah1+/+	Ddah1-/-
P1NP	52.932	20.752
	32.876	25.164
	57.308	29.464
	43.66	40.38
Fig. 2f OCN+ cells numbers/B.Pm
	Ddah1+/+	Ddah1-/-
OCN	15	4
	19	5
	20	12
	28	8
	22	10
Fig. 2h OC number and resorption area
	Ddah1+/+	Ddah1-/-		Ddah1+/+	Ddah1-/-
N.Oc	5.82532	4.06895	Oc.S/BS	1.6198	3.2075
	3.07981	6.68804		1.4878	4.7222
	5.13629	5.33436		2.3486	3.321
	4.32567	6.45618		3.0214	3.7301
		3.14062			2.9112
Fig. 2j Ddah2 global knock out mice
	Ddah2+/+	Ddah2-/-		Ddah2+/+	Ddah2-/-
BV/TV	12.2272	7.1624	Ct.Th	0.23493	0.25691
	8.85946	6.8969		0.23606	0.21383
	6.50653	9.57647		0.2317	0.21574

## Sheet: Fig. 3
Fig. 3f micro-CT
	4w		12w			4w		12w			4w		12w
	Ddah1f/f	Ddah1prx1	Ddah1f/f	Ddah1prx1		Ddah1f/f	Ddah1prx1	Ddah1f/f	Ddah1prx1		Ddah1f/f	Ddah1prx1	Ddah1f/f	Ddah1prx1
BV/TV	7.5106	6.3671	10.1737	8.6241	Tb.Sp	258.53	273.22	227.7	287.25	Tb.N	0.00143	0.00122	0.00127	0.001331
	8.1505	5.6434	12.0347	7.33959		252.04	284.75	256.91	258.26		0.00158	0.00111	0.001916	0.001374
	6.5789	4.9337	10.2593	6.81025		272.66	280.68	246.45	301.73		0.00134	0.00096	0.001389	0.001076
	7.1157	8.9898	10.0991	7.22077		287.25	228.41	282.14	313.26		0.00127	0.0017	0.001728	0.001296
	8.8794	7.7002	11.6095	5.70454		260.95	296.61	256.92	283.32		0.00148	0.00124	0.00142	0.001083
	6.9801		11.3109	6.05258		232.08		223.63	287.3		0.00148		0.002057	0.001314
	4w		12w			4w		12w
	Ddah1f/f	Ddah1prx1	Ddah1f/f	Ddah1prx1		Ddah1f/f	Ddah1prx1	Ddah1f/f	Ddah1prx1
Tb.Th	52.57	52.2	55.89	52.72	Ct.Th	196.49	203.82	233.14	217.42
	51.65	50.77	67.17	62.76		200.94	194.67	211.77	208.97
	48.99	51.24	68.82	50.82		207.87	191.97	237.33	198.52
	55.89	52.88	54.99	51.15		181.1	189.25	226.45	214.18
	60.09	62.18	53.04	52.82				241.41	208.29
	47.29		70.8	55.87				228.19	205.45
Fig. 3h bone formation
	12w				12w
	Ddah1f/f	Ddah1prx1			Ddah1f/f	Ddah1prx1
BFR/BS	0.01718	0.0048		MAR	1.89	1.676
	0.0099	0.0047			1.828	1.4
	0.0152	0.0052			3.128	1.557
	0.0122	0.0046			2.867	1.028
	0.0086	0.0085			1.695	0.776
	0.0146	0.0026			2.05	1.567
Fig. 3j OCN+ cells nubmer
	12w
	Ddah1f/f	Ddah1prx1
OCN	33	10
	30	9
	25	15
	20	12
	24	17
Fig. 3k mechanical properties
	12w				12w
	Ddah1f/f	Ddah1prx1			Ddah1f/f	Ddah1prx1
Stiffness	132.71	110.17	Ultimate force		20.11	10.49
	132.68	105.32			25.294	16.418
	130.78	85.34			12.526	9.04
	128.91	69.93			16.021	9.45
	127.73	93.87			13.808	10.197
	131.62				14.206
	92.84				13.292
	104.43				21.062

## Sheet: Fig. 4
Fig. 4a LC-MS assay for ADMA concentrations in global Ddah1-KO mice
	Ddah1+/+	Ddah1-/-			Ddah1+/+	Ddah1-/-
Serum	0.756316	1.28926		Bone	0.263335	0.53351
	0.520772	1.00749			0.507626	0.402283
	0.605758	1.21462			0.387673	0.468638
	0.63627	0.979151			0.244301	0.693481
	0.689696	0.985152			0.403312	0.572206
Fig. 4b LC-MS assay for ADMA concentrations in cKO mice
	Ddah1f/f	Ddah1prx1			Ddah1f/f	Ddah1prx1
Serum	0.486409	1.01361		Bone	0.413678	0.791958
	0.574928	0.94575			0.498208	0.639484
	0.583123	0.950061			0.325128	0.573836
	0.528786	0.860802			0.134095	0.581637
	0.806033	0.930121			0.362848	0.539626
Fig. 4f micro-CT
	Vehicle	ADMA		Vehicle	ADMA		Vehicle	ADMA		Vehicle	ADMA		Vehicle	ADMA
BV/TV	7.55178	3.05992	Tb.Sp	315.36	382.17	Tb.N	0.0016	0.00068	Tb.Th	52.04	45.12	Ct.Th	215.51	196.7
	5.15558	4.75578		404.56	312.4		0.00102	0.00106		50.62	46.27		205.28	187.32
	8.38043	4.65373		294.8	308.77		0.00139	0.00085		60.03	49.47		213.88	208.98
	5.34761	4.92819		325.34	325.48		0.00097	0.00102		51.23	48.69		216.65	196.24
	5.13983	4.15762		309.49	367.09		0.00153	0.00086		50.3	48.49		209.99	206.67
Fig. 4g LC-MS for ADMA
	Vehicle	ADMA
ADMA	0.483974	1.31233
	0.537536	0.981575
	0.641562	1.21567
	0.683738	2.07106
	0.368366	1.0425
Fig. 4h ELISA for P1NP
	Vehicle	ADMA
P1Np	43.9468	20.37
	51.9976	29.2996
	41.3072	36.5816
	33.2192	33.4344
Fig. 4j bone formation
	Vehicle	ADMA		Vehicle	ADMA
MAR	1.6762	0.819	BFR/BS	0.007045	0.003468
	1.2905	0.6381		0.003902	0.0021
	1.0095	0.8619		0.003232	0.002948
	1.1476	0.7048		0.005818	0.001586
	0.8524	0.5857		0.003054	0.002052
Fig. 4k mechanical properties
	Vehicle	ADMA			Vehicle	ADMA
stiffness	127.58	70.823	ultimate force		16.845	10.171
	113.11	91.753			12.11	12.525
	99.147	89.734			15.933	13.113
	128.75	99.707			17.472	7.73
	115.61	105.36			18.878	15.189

## Sheet: Fig. 5
Fig. 5b Quantitative analysis of DDAH1+DDAH2+ cells
	Ground	Unload		Ground	Unload		Control	Exercise		Control	Exercise
DDAH1	16.7	10	DDAH2	12.5	15	DDAH1	16.7	33.3	DDAH2	30	25
	16	12.5		8	10		16	25		24	23.3
	15	16.7		20	13.3		20	30		20	24
	15	13.3		16.7	16		15	28		16.7	16
	23.3	8		13.3	12.5		17.5	24		16	20
Fig. 5e LC-MS for ADMA
	Ground	Unload		Control	Exercise
ADMA	0.449791	1.02996	ADMA	0.641769	0.474936
	0.474816	0.850054		0.646548	0.107366
	0.418713	0.782124		0.621126	0.172147
	0.559534	0.884095		0.655538	0.145231
	0.577148	0.907777		0.542654	0.14303
Fig. 5j ChIP relative intensity
	ctrl	tension		ctrl	tension		ctrl	tension		ctrl	tension		ctrl	tension		ctrl	tension		ctrl	tension
-1	0.00395	0.00911	-2	0.00683	0.00854	-3	0.00698	0.00929	-4	0.01163	0.02209	-5	0.00769	0.01375	-6	0.00459	0.00503	-7	0.00395	0.00741
	0.0045	0.00973		0.00595	0.00941		0.00909	0.00941		0.01215	0.02558		0.00638	0.01125		0.00462	0.006		0.0045	0.00798
	0.00503	0.0075		0.00482	0.00732		0.00588	0.00857		0.02093	0.02047		0.00727	0.01519		0.00302	0.0055		0.00366	0.01
Fig. 5k Luciferase assay relative value
1.0461	2.7418	1.0627	1.3065	0.6433	1.0837	1.1153	0.9884	0.9013
0.9332	3.567	1.3766	1.3574	0.9052	2.8973	1.9437	0.8146	0.7601
1.0765	3.2227	3.0374	1.6342	0.8935	0.9538	1.2493	0.5335	0.5012

## Sheet: Fig. 6
Fig. 6b micro-CT
	ctrl		exercise			ctrl		exercise
	Ddah1f/f	Ddah1prx1	Ddah1f/f	Ddah1prx1		Ddah1f/f	Ddah1prx1	Ddah1f/f	Ddah1prx1
BV/TV	5.79199	2.9179	10.8791	5.13362	Ct.Th	213.54	190.98	241.15	204.31
	5.88321	4.78656	5.80395	5.37767		210.98	186.52	216.23	192.8
	4.94083	4.87646	9.23906	6.72007		226.86	201.66	218.23	207.41
	5.8967	4.64302	7.73016	6.77805		203.02	177.25	226.94	204.44
	8.12559		8.83071			201.21		228.94
Fig. 6d positive cells number/B. Pm
	ctrl		exercise			ctrl		exercise
	Ddah1f/f	Ddah1prx1	Ddah1f/f	Ddah1prx1		Ddah1f/f	Ddah1prx1	Ddah1f/f	Ddah1prx1
DDAH1	26.7	6.7	40	6.7	OCN	33.3	6.7	33.3	16.7
	23.3	3.3	43.3	10		25	13.3	40	12.5
	26.7	0	36.7	7.5		30	7.5	36.7	10
	20	5	40	3.3		22.5	10	27.5	5
	30	3.3	33.3	3.3		26.7	10	36.7	7.5
Fig. 6f bone formation
	ctrl		exercise
	Ddah1f/f	Ddah1prx1	Ddah1f/f	Ddah1prx1
MAR	1.1619	0.92381	1.6381	0.880952
	0.933333	0.7	1.31905	0.852381
	1.28571	0.661905	1.31905	0.885714
	1.03333	0.666667	1.75238	0.730952
Fig. 6g LC-MS for ADMA
	ctrl		exercise
	Ddah1f/f	Ddah1prx1	Ddah1f/f	Ddah1prx1
Serum	0.751636	0.88936	0.472673	0.861963
	0.648153	0.872662	0.529411	0.512612
	0.709933	1.11353	0.382432	0.718672
	0.678189	0.863299	0.422954	0.732816

## Sheet: Fig. 7
Fig. 7c-7f micro-CT
	Ddah1+/+		Ddah1-/-			Ddah1+/+		Ddah1-/-			Ddah1+/+		Ddah1-/-
	Vehicle	PD	Vehicle	PD		Vehicle	PD	Vehicle	PD		Vehicle	PD	Vehicle	PD
BMD	228.57	224.62	175.89	196.49	BV/TV	14.6978	14.4262	3.6112	8.83071	Tb.N	0.002366	0.002168	0.000532	0.00046
	281.64	236.88	181.04	240.73		14.3614	10.7467	2.04813	8.62		0.001923	0.001507	0.000358	0.001478
	265.69	204.18	209.92	203.82		9.73771	14.5048	2.46535	7.70023		0.001863	0.002387	0.000402	0.001492
	289.39	217.84	218.29	200.94		10.4632	12.8195	2.77687	8.98976		0.002098	0.002413	0.000453	0.001476
	282.47	232.31	212.75	232.19		11.4652	12.7251	3.7841	2.93896		0.001792	0.002255	0.001235	0.0017
								6.43299	6.98011				0.000536	0.001238
	Ddah1+/+		Ddah1-/-
	Vehicle	PD	Vehicle	PD
Tb.Th	62.12	66.56	52.88	59.77
	74.7	71.29	57.22	57.78
	60.77	56.15	61.25	61.34
	63.95	52.74	52.1	67.83
	54.33	56.86	47.29	62.18
			54.65	70.53
Fig. 7i-7k bone formation
	Ddah1+/+		Ddah1-/-			Ddah1+/+		Ddah1-/-			Ddah1+/+		Ddah1-/-
	Vehicle	PD	Vehicle	PD		Vehicle	PD	Vehicle	PD		Vehicle	PD	Vehicle	PD
MAR	1.7143	1.0048	0.8048	0.8048	BFR/BS	0.0057	0.00317	0.00262	0.00325	OCN	20	7.27273	7.27273	8.88889
	1.3571	0.6571	0.6571	0.7381		0.00514	0.00169	0.00109	0.00125		17.7778	8	12	4
	1.2333	0.8048	0.7476	0.8048		0.0042	0.0025	0.00247	0.00283		18	15	5	12.5
	1.2524	0.7952	0.7238	0.7476		0.00667	0.00273	0.00224	0.00301		20	5	10	5
	1.3333	0.5381	0.4762	0.6		0.00649	0.00278	0.00121	0.0019		24	8.88889	4.44444	8.88889
Fig. 7l LC-MS for ADMA
	Ddah1+/+		Ddah1-/-
	Vehicle	PD	Vehicle	PD
ADMA	0.606789	0.94494	1.5805	1.24354
	0.392689	1.06403	1.58171	0.819065
	0.646438	0.743154	0.798227	1.86175
	0.371527	0.734223	1.82218	1.76343
	0.583166	1.43063	1.44384	1.33649
Fig. 7n micro-CT
	Zsgreen		AAV-dd1		Zsgreen		AAV-dd1
	Ddah1f/f	Ddah1prx1	Ddah1prx1		Ddah1f/f	Ddah1prx1	Ddah1prx1
BV/TV	68.0542	19.7958	15.0022	BMD	0.62122	0.36402	0.52188
	47.8885	8.42258	29.0543		0.83996	0.37429	0.25868
	46.2065	19.8064	27.651		1.21684	0.1985	0.40615
	64.5134	6.84307	23.0638		0.59801	0.15873	0.42448
	57.8399	1.21812	25.4269		0.60451	0.00363	0.46133

## Sheet: Fig. S1
	Ddah2+/+	Ddah2-/-
ADMA concentrations	0.652371	0.751412
	0.789856	0.702861
	0.89955	0.848728

[truncated: 5 more sheets: Fig. S2, Fig. S3, Fig. S4, Fig. S5, Fig. S7]
